# Supplementary material for: Effect of Outflow Tract Banding on Embryonic Cardiac Hemodynamics
Source: J Cardiovasc Dev Dis. 2015 Dec 24;3(1):1. doi: 10.3390/jcdd3010001 (PMC4827265; doi:10.3390/jcdd3010001)
Supplement: Supplementary file 1 [file jcdd-03-00001-s001.zip]

Archive with 3 entries (2 files):
- jcdd-106872-supplementary-proofreading/
- jcdd-106872-supplementary-proofreading/OTB1.mp4
- jcdd-106872-supplementary-proofreading/Sham1.mp4
